# Supplementary material for: Phytotoxic Effects and Microbial Responses to Ciprofloxacin and Its Removal by Hydrilla verticillata
Source: Toxics. 2025 Oct 16;13(10):882. doi: 10.3390/toxics13100882 (PMC12567789; doi:10.3390/toxics13100882)
Supplement: Supplementary file 1 [file toxics-13-00882-s001.zip]

Archive with 1 entries (1 files):
- toxics-3880746-supplementary.pdf
